# Supplementary material for: The Association between Plasma Concentration of Phytoestrogens and Hypertension within the Korean Multicenter Cancer Cohort
Source: Nutrients. 2021 Dec 5;13(12):4366. doi: 10.3390/nu13124366 (PMC8703377; doi:10.3390/nu13124366)
Supplement: Supplementary file 1 [file nutrients-13-04366-s001.zip]

Archive with 1 entries (1 files):
- nutrients-1445365-supplementary.pdf
